# Supplementary material for: Aspirin and Cancer Survival: An Analysis of Molecular Mechanisms
Source: Cancers (Basel). 2024 Jan 3;16(1):223. doi: 10.3390/cancers16010223 (PMC10778469; doi:10.3390/cancers16010223)
Supplement: Supplementary file 1 [file cancers-16-00223-s001.zip]

Archive with 8 entries (8 files):
- Additional Figure S1.pdf
- Additional Figure S2.pdf
- Additional File S1.pdf
- Additional File S3.pdf
- Additional File S4.pdf
- additional File S5.pdf
- additonal File S2.xlsx
- Supplementary Files S6¿CS8.pdf
